# Supplementary material for: Evaluation of COVID-19 Vaccine Attitudes among Arab American Healthcare Professionals Living in the United States
Source: Vaccines (Basel). 2021 Aug 24;9(9):942. doi: 10.3390/vaccines9090942 (PMC8471462; doi:10.3390/vaccines9090942)
Supplement: Supplementary file 1 [file vaccines-09-00942-s001.zip]

Archive with 1 entries (1 files):
- vaccines-1277614-supplementary-2.pdf
